# Supplementary material for: The epithelial polarity genes frazzled and GUK-holder adjust morphogen gradients to coordinate changes in cell position with cell fate specification
Source: PLoS Biol. 2023 Mar 13;21(3):e3002021. doi: 10.1371/journal.pbio.3002021 (PMC10035841; doi:10.1371/journal.pbio.3002021)
Supplement: S1 Table — (XLSX) [file pbio.3002021.s013.xlsx]

## Sheet: Sheet1
DL sites	GUKH	Fra		MAD sites	GUKH	Fra
GGGaaaaCCc	+	-		GGCGAC	+	+
GGGaaaaCCa	+	-		GGCGTC	+	+
GGGttttCCc	-	-		GGCGGC	+	+
GGGttttCCa	-	-		GGCGCC	+	+
GGGaattCCc	-	-		GACGAC	+	+
GGGaattCCa	+	-		GACGTC	+	+
GGGtaatCCc	-	-		GACGGC	+	+
GGGtaatCCa	-	-		GACGCC	+	+
GGGattaCCc	-	-
GGGattaCCa	-	-
GGGtttaCCc	-	-
GGGtttaCCa	-	-
GGGatttCCc	-	-
GGGatttCCa	-	+
GGGatatCCc	-	-
GGGatatCCa	-	-
GGGtataCCc	-	-
GGGtataCCa	-	-
