# Supplementary material for: The epithelial polarity genes frazzled and GUK-holder adjust morphogen gradients to coordinate changes in cell position with cell fate specification
Source: PLoS Biol. 2023 Mar 13;21(3):e3002021. doi: 10.1371/journal.pbio.3002021 (PMC10035841; doi:10.1371/journal.pbio.3002021)
Supplement: S1 Metadata — (XLSX) [file pbio.3002021.s014.xlsx]

## Sheet: fig 1D
yw_early	dorsal	ventral	different		yw_late	dorsal	ventral	different		gd7_early	drosal	ventral	diff
old_e2	242	212	30		old_e1	271	193	78		E1_Xue	261	263	2
old_e3	249	198	51		old_e2	300	193	107		E2_Xue	249	237	12
old_e4	244	208	36		old_e3	292	190	102		e1	246	214	32
old_e5	253	204	49		old_e4	313	214	99		e2	256	274	18
old_e6	241	193	48		AK_e1	315	190	125		e3	237	252	15
SP_e1	233	189	44		new_e3	316	209	107		e4	238	234	4
SP_e2	219	181	38		new_e5	291	206	85		E3_Xue	270	293	23
SP_e3	220	184	36		new_e6	286	191	95		E4_Xue	237	239	2
E1	240	187	53		new_e10	300	200	100		E5_Xue	238	243	5
new_e6	228	196	32		L1_RAS	298	204	94
new_e7	238	212	26		L2	279	193	86			248	249.889	12.5556
E2	250	209	41		L3	274	209	65			12.0623	23.6878	10.4656
E3	243	196	47		L4	291	190	101				two tail Mann Whitney p_val	0.000117
E4	246	197	49		L5	283	180	103
E5	242	193	49		L6	280	196	84
ave	239.2	197.267	41.9333		L7	321	199	122
std	10.1714	9.95322	8.46393		L8	252	207	45						̅
					L9	292	204	88
					L10	317	207	110
					L11	302	205	97
					ave	293.65	199	94.65
					std	17.7979	8.80789	18.3167
							two tail Mann Whitney p_val	2e-06
	wt early	wt late	gd7 early
DV cell dif	41.9333	94.65	12.5556
std	8.46393	18.3167	10.4656

## Sheet: fig 1F
wt Early Stage	wt Early Stage	wt Mid-late stage	wt mid-late stage	wt Late stage	wt Late stage		Mann-Whitney test results:
Dorsal region	Ventral region	Dorsal region	Ventral region	Dorsal region	Ventral region
29.6838	24.4374	15.3251	15.049	9.25926	38.8336		Group 1	Group 2
34.1019	23.8851	16.0155	33.8258	24.1846	32.4765		Dorsal/Early	Dorsal/Late	0	***
23.4709	22.0903	42.938	31.4787	11.6086	15.6164		Dorsal/Early	Dorsal/Mid	0	***
32.3071	34.9303	21.6761	14.6348	7.73908	24.5992		Dorsal/Mid	Dorsal/Late	0	***
26.7845	30.5122	23.0567	28.1651	13.4052	27.3632		Ventral/Early	Ventral/Late	0.8834	N.S.
37.2774	24.7135	15.8774	25.2658	21.0061	28.1924		Ventral/Early	Ventral/Mid	0.06317	N.S.
41.1432	22.3664	23.4709	28.8554	14.0962	25.152		Ventral/Mid	Ventral/Late	0.4396	N.S.
37.0012	26.7845	22.9187	26.5084	22.6645	26.534
34.7922	38.7961	16.2916	30.3742	6.4953	34.8259
35.7587	28.9935	16.1535	31.2025	26.534	23.6318
35.0683	33.6877	18.3626	33.8258	18.9331	23.2172
30.6503	33.5496	24.1613	26.7845	16.9983	19.7623
32.169	36.587	22.6426	26.5084	17.2747	41.874
29.4077	38.3819	24.0232	35.7587	17.6893	35.9315
27.6129	29.6838	24.0232	35.2064	20.5915	36.4842
40.4529	34.1019	21.4	29.8219	5.38972	30.6799
33.1354	39.0722	21.8142	26.9225	12.7142	16.9983
34.7922	32.4451	20.0193	41.6954	22.3881	41.874
34.378	30.5122	21.1238	33.5496	24.0464	45.7435
30.098	28.1651	21.538	29.6838	12.7142	24.5992
24.1613	28.1651	21.1238	32.9974	16.9983	34.6877
17.12	31.0645	18.3626	65.8567	14.3726	28.4688
36.1729	27.1987	22.9187	28.4413	20.8679	25.843
25.1277	32.8593	29.8219	31.6167	32.2001	27.6396
42.1096	33.8258	20.9858	34.378	12.8524	28.7452
40.4529	35.4825	17.8103	30.3742	19.6241	25.4284
37.0012	31.2025	28.7174	22.0903	17.2747	31.0945
29.1316	32.169	21.4	34.5161	19.2095	23.4936
34.9303	32.7212	22.0903	30.5122	15.34	38.6954
37.0012	41.8335	20.5716	30.6503	20.3151	19.9005
26.0942	28.4413	27.889	28.1651	8.15368	13.4052
29.96	28.8554	18.9148	28.5793	14.649	49.7512
43.3522	30.5122	20.0193	27.1987	16.031	28.7452
34.24	36.0348	22.3664	23.4709	16.3074	42.565
32.7212	30.6503	24.7135	31.6167	19.0713	51.1332
26.2322	35.2064	24.5755	27.6129	15.2018	26.9486
35.7587	30.5122	20.8477	26.2322	16.4456	35.7933
32.8593	28.0271	22.9187	17.9484	12.1614	17.5511
34.6541	29.8219	21.1238	33.2735	18.3803	27.5014
28.4413	26.9225	19.8813	28.3032	19.0713	45.4671
29.2696	32.169	19.1909	24.5755	12.4378	24.0464
32.169	30.3742	25.818	26.6464	19.2095	21.0061
29.5458	33.5496	19.8813	22.5045	21.0061	23.3554
27.889	32.8593	23.3329	30.6503	11.885	33.7203
35.2064	30.3742	26.6464	29.2696	17.1365	36.7606
39.4864	29.2696	22.3664	24.1613	17.2747	30.6799
31.8929	35.3445	20.5716	28.4413	10.7794	38.2808
27.4748	33.5496	19.7432	33.9638	15.8928	39.3864
29.8219	34.5161	26.9225	33.2735	15.4782	31.2327
27.3367	29.96	22.6426	29.96	18.5185	33.1675
31.6167	31.2025	19.8813	19.4671	17.5511	31.2327
31.4787	31.2025	22.2284	27.4748	15.0636	30.6799
36.7251	37.0012	19.8813	32.7212	14.3726	33.1675
32.169	30.9264	21.2619	29.96	14.3726	44.7761
31.0645	31.0645	27.0606	24.1613	18.2421	26.3958
39.2103	30.3742	22.5045	28.5793	18.9331	11.3322
27.7509	33.8258	21.4	14.0826	13.5434	28.8834
36.587	33.2735	22.0903	33.6877	15.8928	27.3632
28.7174	26.0942	18.2245	31.3406	10.7794	52.2388
37.5535	29.8219	19.6051	25.4038	25.0138	38.2808
36.7251	26.9225	24.5755	30.3742	16.031	34.8259
32.169	29.5458	24.9896	30.3742	25.9812	41.5976
35.4825	27.4748	20.9858	28.0271	9.25926	37.4516
29.2696	29.8219	22.2284	37.1393	11.4704	26.8104
33.9638	30.9264	24.2993	30.098	22.2499	38.6954
33.8258	26.9225	21.4	31.4787	20.8679	35.9315
39.4864	32.0309	21.8142	32.0309	9.67385	36.6224
32.169	31.4787	20.5716	26.2322	10.2266	27.225
31.4787	35.3445	24.8516	28.4413	16.8601	26.534
33.2735	33.9638	24.0232	22.5045	25.0138	35.1023
31.2025	29.5458	25.2658	30.9264	39.801	17.9657
37.6916	31.8929	22.7806	28.5793	18.1039	40.3538
38.52	30.098	22.0903	30.9264	10.503	33.4439
32.5832	24.7135	25.5419	33.8258	20.5915	36.0697
32.0309	31.7548	18.3626	37.1393	16.5837	36.7606
36.587	28.5793	17.9484	37.4154	12.576	16.9983
28.3032	27.3367	26.6464	31.0645	13.8198	32.7529
33.2735	29.1316	20.1574	27.1987	22.6645	32.3383
32.0309	27.889	15.7393	29.2696	13.5434	36.0697
33.8258	34.1019	22.7806	30.9264	22.2499	30.4035
33.2735	32.8593	17.12	29.8219	15.7546	30.5417
28.0271	25.9561	20.1574	29.5458	12.576	29.0216
32.7212	26.2322	20.8477	30.098	22.8027	31.0945
41.5574	32.3071	21.6761	39.3483	8.98286	22.1117
33.4116	28.0271	20.4335	26.0942	16.031	25.843
32.169	32.0309	19.1909	27.4748	22.9409	36.346
35.2064	31.8929	23.0567	28.1651	22.1117	35.3787
36.7251	33.4116	21.4	30.5122	19.9005	26.8104
29.96	31.6167	20.1574	27.6129	3.17855	31.9237
30.6503	27.1987	24.2993	31.0645	12.4378	36.8988
27.4748	26.6464	19.4671	25.818	29.7125	38.5572
31.8929	26.6464	22.6426	27.889	12.4378	24.5992
29.96	33.4116	22.6426	30.9264	16.7219	30.2653
31.0645	33.1354	27.3367	30.2361	15.7546	37.1752
36.8632	36.7251	23.7471	29.1316	17.1365	26.1194
29.6838	30.098	21.4	37.1393	18.6567	28.3306
28.3032	31.0645	19.329	32.0309	8.56827	38.419
35.7587	36.449	23.8851	34.1019	10.0884	35.7933
25.2658	32.5832	19.6051	31.3406	16.3074	24.0464
36.0348	34.7922	20.7097	31.3406	11.6086	18.2421
35.6206	29.8219	21.2619	29.1316	12.576	32.3383
31.6167	30.3742	27.1987	26.3703	16.1692	25.0138
31.6167	27.0606	23.0567	31.3406	11.0558	24.1846
28.8554	34.378	21.1238	28.8554	17.6893	32.0619
34.24	30.7883	27.7509	32.0309	13.4052	27.7778
31.2025	25.68	19.329	32.9974	21.6971	30.4035
34.5161	32.9974	22.6426	25.1277	30.4035	27.3632
31.0645	30.9264	24.1613	31.0645	14.649	26.9486
37.9677	29.5458	17.6722	28.7174	19.0713	38.1426
28.3032	24.9896	18.2245	25.818	30.6799	37.8662
32.4451	33.6877	21.4	31.4787	24.3228	23.4936
34.1019	30.6503	24.2993	27.0606	31.5091	36.0697
31.4787	26.2322	20.4335	28.0271	19.7623	28.4688
37.2774	27.4748	19.8813	26.6464	22.3881	10.7794
29.96	34.1019	21.6761	38.658	17.2747	28.3306
31.7548	30.9264	19.8813	39.6245	18.3803	35.6551
35.6206	26.5084	21.6761	32.0309	2.34936	45.6053
32.169	35.6206	29.2696	27.889	12.0232	29.9889
33.1354	30.6503	22.0903	28.0271	10.6412	29.7125
29.1316	27.7509	18.3626	27.6129		38.6954
34.1019	34.1019	20.8477	26.7845		29.0216
33.2735	31.6167	19.7432	31.0645		33.8585
34.6541	30.7883	20.7097	24.8516		16.031
32.3071	37.8296	17.5342	36.1729		35.2405
30.7883	31.4787	22.0903	27.6129		27.225
29.4077	31.0645	27.7509	35.4825		56.2465
11.7355	32.8593	24.7135	36.587		25.5666
28.3032	27.1987	18.6387	31.0645		40.2156
35.6206	28.0271	19.1909	35.2064		24.7374
39.4864	24.8516	28.7174	32.7212		25.4284
38.2438	32.8593	21.538	29.6838		35.6551
28.8554	25.5419	23.609	23.7471		54.45
30.6503	29.4077	23.609	28.4413		27.225
38.2438	25.818	24.1613	25.1277		37.728
32.7212	31.6167	24.1613	33.5496		34.8259
37.4154	30.2361	16.9819	30.5122		23.77
28.7174	24.2993	26.7845	30.6503		28.8834
32.0309	29.1316	20.4335	28.0271		32.0619
28.3032	33.4116	24.7135	31.2025		16.031
30.7883	34.378	20.4335	26.9225		17.6893
34.1019	32.7212	14.9109	30.7883		35.2405
35.2064	33.1354	20.2955	31.6167		19.2095
38.7961	34.5161	17.8103	37.0012		35.7933
27.889	27.1987	21.1238	29.96		25.0138
34.1019	30.098	25.4038	28.0271		28.7452
33.5496	32.5832	18.2245			52.2388
32.169	32.8593	19.329			16.031
33.6877	28.8554	27.4748			9.53566
29.1316	31.0645	21.8142			13.6816
28.0271	27.0606	22.3664			5.94251
27.889	28.5793	25.818			30.4035
37.2774	21.538	26.2322			33.3057
31.6167	30.9264	21.8142			21.1443
36.1729	26.2322	21.1238
35.3445	23.609	15.8774
32.5832	25.818	20.7097
29.96	20.5716	20.2955
43.0761		16.9819
35.7587		22.7806
34.24		21.538
41.5574		22.6426
34.6541		17.258
35.7587		18.0864
26.9225		22.3664
33.5496		18.9148
31.4787		15.4632
36.3109		26.9225
35.6206		23.4709
40.1767		20.1574
36.0348		19.4671
37.2774		18.6387
32.4451		20.2955
34.9303		17.5342
32.7212		20.1574
32.3071		20.5716
33.2735		20.7097
28.0271		15.049
29.8219		18.6387
28.1651		17.5342
32.5832		14.6348
29.6838
31.4787
42.7999
29.2696
28.0271
22.9187
39.6245
31.2025
32.5832
32.9974
35.2064
26.7845

## Sheet: fig 1H
yw_late	dorsal	ventral	different		gd 7_late	dorsal	ventral	diff		gd7;dpp_late(new)	dorsal	ventral	diff
old_e1	271	193	78		L1_Xue	317	315	2		E11	237	289	52
old_e2	300	193	107		L2_Xue	310	317	7		E12	242	255	13
old_e3	292	190	102		L3_Xue	307	300	7		E13	255	254	1
old_e4	313	214	99		L4_Xue	298	320	22		E14	247	263	16
AK_e1	315	190	125		L5_Xue	314	323	9		E16	243	261	18
new_e3	316	209	107		L6_Xue	326	232	94		E9	253	228	25
new_e5	291	206	85		gd_e3	264	274	10		E10	237	268	31
new_e6	286	191	95		gd_e5	285	269	16		E11	256	214	42
new_e10	300	200	100		gd_e1	277	276	1		E12	258	288	30
L1_RAS	298	204	94							E13	275	261	14
L2	279	193	86		Ave	299.778	291.778	18.6667		AVE	250.3	258.1	24.2
L3	274	209	65		Std	20.5047	30.9668	28.9914		STD	11.6338	23.2496	15.0687
L4	291	190	101		Wilcoxon signed rank		1			Wilcoxon signed rank		0.431641
L5	283	180	103							two tail Mann Whitney p_val	0.00038	0.012724
L6	280	196	84
L7	321	199	122
L8	252	207	45
L9	292	204	88
L10	317	207	110
L11	302	205	97
ave	293.65	199	94.65
std	17.7979	8.80789	18.3167
Wilcoxon signed rank		9.6e-05
	wt late	gd7 late	gd7;dpp- late
dorsal	293.65	299.778	250.3
ventral	199	291.778	258.1
std dorsal	17.7979	20.5047	11.6338
std ventral	8.80789	30.9668	23.2496

## Sheet: fig2C
dpp_early	dorsal	ventral	diff		dpp_late	dorsal	ventral	different
old_e1	249	202	47		new_e1	280	222	58
old_e2	263	219	44		new_e7	250	196	54
old_e3	252	177	75		new_e9	261	230	31
old_e4	255	210	45		new_e10	278	209	69
new_e1	266	212	54		new_e11	280	241	39
new_e1_rs	248	208	40		new_e12	263	213	50
new_e2	251	200	51		new_e13	258	222	36
new_e3	246	208	38		new_14	252	220	32
new_e4	243	202	41		new_15	263	222	41
new_e5	256	213	43		old_e3	256	221	35
new_e6	260	221	39		old_e4	260	218	42
new_e7	242	221	21		L1	256	205	51
E1	233	190	43		L2	280	208	72
E3	252	203	49		L3	230	202	28
E4	232	182	50		L4	231	185	46
E5	258	194	64		L5	271	197	74
E6	242	225	17		L6	257	215	42
ave	249.882	205.118	44.7647		L7	252	201	51
std	9.58438	13.6239	13.5025		L8	273	221	52
		NS compared to dpp late			L9	248	200	48
					L10	249	226	23
					L11	263	221	42
					ave	259.591	213.409	46.1818
					std	14.0022	13.1282	13.6613
							two tail Mann Whitney p_val	0.920985
	dpp- early	dpp- late
ave	44.7647	46.1818
std	13.5025	13.6613

## Sheet: fig2F
st-2 dpp, dpp-				dpp-				yw
	st-2	st-7			st-2	st-7			st-2	st-7
may 18_e2	117	87		e3	96	93		AK_e1	105	109
e1	109	83		e7	87	94		L2	92	99
e2	115	91		e9	95	94		new_e3	106	104
e3	109	90		e10	100	95		new_e5	83	104
e4	114	89		e12	91	88		new_e6	99	96
e5	108	87		e13	89	92		old_e2	103	100
e6	99	83		e11	95	97		old_e3	97	100
e7	115	91		e14	85	85		L3	97	99
e8	109	96		e15	88	86		L4	106	98
e9	111	86
avg	110.6	88.3		avg	91.7778	91.5556		avg	98.6667	101
std	5.16828	3.97352		std	4.96935	4.21637		std	7.59934	3.96863
Wilcoxon signed rank	0.005857			Wilcoxon signed rank	0.778106			Wilcoxon signed rank	0.592326
			wt	dpp-	dpp-, st-2 dpp
		st-2	98.6667	91.7778	110.6
		st-6~7	101	91.5556	88.3
		st2 std	7.59934	4.96935	5.16828
		st6~7 std	3.96863	4.21637	3.97352

## Sheet: Fig 3K
	Dorsal mean	Dorso-lateral mean		Lateral mean	Latero-ventral mean		Ventral mean
yw1	1272	1037		751	375		318
yw2	1154	927		664	380		293
yw3	1410	1266		753	402		297
Average	1278.67	1076.67		722.667	385.667		302.667
stdev	128.13	172.946		50.8167	14.3643		13.4288
gd71	1228		tollr41	617		toll10B1	352
gd72	1151		tollr42	532		toll10B2	321
gd73	1311		tollr43	595		toll10B3	339
Average	1230			581.333			337.333
stdev	65.335			44.1173			15.5671

## Sheet: Fig 3M
yw_late	dorsal	ventral	different		fra mutant	dorsal	ventral	diff		gukh	dorsal	ventral	diff
old_e1	271	193	78		L1	341	237	104		e1	260	196	64
old_e2	300	193	107		L2	327	236	91		e2	222	189	33
old_e3	292	190	102		L3	326	242	84		e3	265	220	45
old_e4	313	214	99		L4	305	249	56		e4	228	176	52
AK_e1	315	190	125		L5	309	249	60		e5	324	217	107
new_e3	316	209	107		L6	298	222	76		e6	230	210	20
new_e5	291	206	85		L7	283	217	66		e7	286	210	76
new_e6	286	191	95		L8	280	219	61		e8	252	216	36
new_e10	300	200	100		L9	319	218	101		e9	255	222	33
L1_RAS	298	204	94		L10	289	227	62		e10	243	219	24
L2	279	193	86		L11	304	244	60		e11	259	224	35
L3	274	209	65		L12	286	235	51		e12	280	204	76
L4	291	190	101		L13	303	227	76		e13	257	220	37
L5	283	180	103		L14	294	223	71		e14	242	208	34
L6	280	196	84							e15	259	214	45
L7	321	199	122		AVE	304.571	231.786	72.7857		e16	276	209	67
L8	252	207	45		STD	18.2534	11.4097	16.7248		e17	304	194	110
L9	292	204	88			NS	Very significant			e18	234	219	15
L10	317	207	110				two tail Mann Whitney p_val	0.002191		e19	291	219	72
L11	302	205	97							e20	230	187	43
ave	293.65	199	94.65							e21	251	210	41
std	17.7979	8.80789	18.3167							AVE	259.429	208.714	50.7143
										STD	26.5341	13.1687	26.0464
											***	P=0.0087
												two tail Mann Whitney p_val	1.7e-05
		wt	fra3	gukhL1
	DV dif ave	94.65	72.7857	50.7143
	std	18.3167	16.7248	26.0464

## Sheet: Fig 4D
	fra dorsal		y w CTRL dorsal		y w ventral	gukh dorsal
1	230		171		437	411
2	243		303		618	354
3	117		317		465	500
4	275		194		326	374
5	495		179		362	384
			302		541	428
7	369		190		307	441
			330		539	349
9	432				514	379
10	140		175		314	458
11	290		309		448	417
12	208		287		411	357
13	296		270		544	381
14	264		283		465	427
			234		348	395
16	528		186		325	343
17	338		195		296	408
18	220		267		371	348
19	304		320		488	392
20	111				315	366
			286		434	389
22	573		202		442	359
23	311		162		331	369
24	410		337		312	346
25	277		319		423	385
26	305		302		354	370
			301		480	432
28	262		300		254	347
29	326		304		455	452
30	188		297		662	326
31	257		169		281	441
32	243		107		493	470
33	280		242		331	332
34	634		372		561	379
35	337		218		391	399
36	228		358		439	391
37	306		297		393	328
38	312		154		384	407
39	257		207		229	365
40	536		390		139	419
41	279		321		341	410
42	502		172		258	328
43	264		198		407	390
44	292		340		358	380
45	474		243		605	425
46	276		336		359	446
47	410		354		327	387
48	197		365		325	429
49	227		245		289	440
50	251		223		313	348
51	325		248		386	395
52	314		211		284	379
53	164		306		361	495
54	198		192		298	348
55	331		326		157	355
			274		417	314
2	288		234		550	451
			360		459	360
4	205		300		353	406
5	405		258		429	443
6	243		325		349	404
7	250		213		417	437
8	294		105		371	489
9	272		242		381	429
10	226		355		271	367
11	125		309		404	456
12	560		213		505	384
13	185		139		326	327
			188		320	450
15	284		178		414	394
16	380		276		503	461
17	404		176		283	418
			373		399	462
			204		327	388
			254		416	428
21	306				396	453
			183		380	489
23	361		168		352	469
24	273		474		363	527
			388		459	408
			321		502	521
			253		382	370
28	192		299		435	491
29	252		192		425	526
30	201		279		390	380
31	348		239		454
32	433		221		370	507
33	356		369		268	512
			174		646	423
35	271		239		301	356
36	353		280		436	421
			209		408	281
			321		600	384
39	210		277		380	366
40	252		217		494	378
41	314		223		374	320
42	391		257		284	357
43	308		299		538	381
44	286		382		449	408
	81		196		340	348
			300		336	389
			144		748	429
			189		430	318
			302		326	398
			210		465	418
			212		432	382
			198		355	338
			360		375	472
			262		108	376
			357			366
			299			387
			331			391
			225			342
						409
			161			434
			212			354
			234			431
			159			308
			178			323
			329			363
			276			353
			151			354
			218			348
						297
			304			362
						342
			199			366
			255			399
			206			437
			266			425
			274			306
			303			457
			201			379
			328			365
			359			426
			271			390
			199			374
			210			393
			243			387
			126			347
			176			411
			291			350
			282			351
			174			373
			270			385
			140			376
			254			344
			313			467
			198			387
			185			383
			249			305
			238			417
			228			401
			290			361
			321			340
			197			371
			186			449
			315			383
			241			394
			344			386
			255			408
			185			445
			226			423
			153			443
			214			417
			175			454
			255			456
			337			427
			127			392
			129			402
			329			409
			225			436
			298			418
			204			461
			212
			356			315
			213			291
			398			333
			134			276
			244			321
			283			249
			243			361
			223			288
			290			275
			207			249
			369			269
			272			275
			281			312
			381			349
			202			313
			468			300
			432			261
			279			349
			402			255
			166			263
			476			449
			412			211
			263			334
			172			256
			265			295
			317			245
			321			256
			275			169
			258			241
			533			256
			350			280
			349			202
			216			472
			280			210
			333			220
			257			213
			269			284
			309			286
			344			211
			310			270
			302			281
			392			340
			376			211
			212			293
						201
						231
						107
						238
						233
						309
						339
						398
						288
						211
						315
						251
						275
						311
						121
						343
						261
						238
						290
						328
						315
						320
						392
						323
						348
						347
						383
						453
						441
						500
						407
						365
						432
						414
						310
						430
						458
						392
						450
						354
						565
						420
						434
						366
						313
						383
						328
						378
						318
						399
						368
						460
						581
						405
						396
						269
						347
						352
						338
						413
						306
						385
						407
						373
						362
						376
						381
						436
						256
						304
						368
						344
						323
						366
						415
						290
						293
						242
						312
						344
						374
						318
						317
						310
						340
						314
						392
						335
						315
						350
						308
						349
						318
						321
						313
						429
						377
						300
						347
						309
						314
						362
						257
						377
						356
						386
						316
						379
						307
						338
						342
						358
						251
						391
						408
						354
						329
						329
						344
						308
						348
						279
						408
						303
						452
						419
						339
						352
						394
						278
						397
						474
						331
						340
						431
						335
						390
						333
						372
						396
						442
						345
						317
						377
						422
						332
						271
						335
						404
						346
						325
						325
						395
						352
						374
						335
						365
						282
						376
						346
						294
						397
						359
						343
						332
						440
						381
						461
						393
						366
						371
						368
						369
						404
						393
						429
						393
						394

## Sheet: fig 5B
Race counting
yw	mid line		fra	mid line		gukh	mid line
1	6		1	6		1	6
2	8		2	5		2	5
3	8		3	6		3	6
4	7		4	7		4	5
5	6		5	5		5	5
6	7		6	6
7	7
8	7
9	7
AVE	7		AVE	5.83333		AVE	5.4
STD	0.707107		STD	0.752773		STD	0.547723
			t_test p_val	0.0346		t_test p_val	0.007
			Mann Whitney p_val	0.009073		Mann Whitney p_val	0.002755
			two tail Mann Whitney p_val	0.018145		two tail Mann Whitney p_val	0.005511
Rho dorsal counting
yw	mid line		fra	mid line		gukh	mid line
L1	12		L1	14		e1	15
L3	12		L2	12		e2	15
L4	14		L3	12		e3	15
L7	11		L4	16		e4	15
L8	10		L5	15		e5	16
L9	11		L6	14		e6	15
L10	12		L7	16		e7	13
L11	13		L8	14		e8	17
old_e4	11		L9	16		e9	16
AVE	11.7778		AVE	14.3333		AVE	15.2222
STD	1.20185		STD	1.58114		STD	1.09291
				0.0014			P<0.0001
			Mann Whitney p_val	0.002272		Mann Whitney p_val	0.000277
			two tail Mann Whitney p_val	0.004544		two tail Mann Whitney p_val	0.000553

## Sheet: fig 5C
yw	first band	second band		fra	first band	second band		gukh	first band	second band
e02	12	9		e002	9	11		e001	12	10
e03	12	9		e003	11	10		e002	12	11
e04	12	9		e004	10	9		e003	13	12
e05	12	9		e005	10	11		e004	12	11
e06	12	10		e006	10	10		e005	13	12
e07	11	9		e007	10	11		e006	13	11
e08	11	9		e008	10	12		e007	12	11
e09	12	9		e009	10	11		e008	12	12
e10	11	9		e010	11	13		e009	13	11
ave	11.6667	9.11111		ave	10.1111	10.8889		ave	12.4444	11.2222
std	0.5	0.333333		std	0.600925	1.16667		std	0.527046	0.666667
compare with 1		P<0.0001		compare with 1		P=0.0881		compare with 1		P=0.0006
				compare to wt	P<0.0001	P=0.0005		compare to wt	P=0.0054	P<0.0001
				Mann Whitney p_val	0.000301	0.00061		Mann Whitney p_val	0.005627	0.000107
				two tail Mann Whitney p_val	0.000603	0.00122		two tail Mann Whitney p_val	0.011254	0.000214

[truncated: 9 more sheets: fig 5D, fig 5E, Fig 6B, fig 6C, fig S1, Fig S4, fig S6, Fig S7G, fig S10]
